# Supplementary material for: The Freshwater Cyanobacterium Synechococcus elongatus PCC 7942 Does Not Require an Active External Carbonic Anhydrase
Source: Plants (Basel). 2024 Aug 20;13(16):2323. doi: 10.3390/plants13162323 (PMC11360081; doi:10.3390/plants13162323)
Supplement: Supplementary file 1 [file plants-13-02323-s001.zip]

Archive with 2 entries (2 files):
- Supplementary Figures_Kupriyanova_R1.pdf
- Supplementary Tables_Kupriyanova_R1.pdf
